# Supplementary material for: Electrocardiographic Predictors of High-Risk Patent Foramen Ovale Anatomy Defined by Transesophageal Echocardiography
Source: J Clin Med. 2025 Oct 10;14(20):7138. doi: 10.3390/jcm14207138 (PMC12563818; doi:10.3390/jcm14207138)
Supplement: Supplementary file 1 [file jcm-14-07138-s001.zip]

Archive with 1 entries (1 files):
- jcm-3872069-supplementary.pdf
